# Supplementary material for: Comparative Analysis of Fecal Microbiota and Metabolomic Profiles in Male and Female Leizhou Goats Offered a 10% Crude Protein Diet Among Four Energy Levels
Source: Animals (Basel). 2025 Jul 23;15(15):2174. doi: 10.3390/ani15152174 (PMC12345419; doi:10.3390/ani15152174)
Supplement: Supplementary file 1 [file animals-15-02174-s001.zip]

Archive with 1 entries (1 files):
- animals-3723803-supplementary.pdf
